# Supplementary material for: Adaptations for Pressure and Temperature in Dihydrofolate Reductases
Source: Microorganisms. 2021 Aug 11;9(8):1706. doi: 10.3390/microorganisms9081706 (PMC8399027; doi:10.3390/microorganisms9081706)
Supplement: Supplementary file 1 [file microorganisms-09-01706-s001.zip]

Archive with 1 entries (1 files):
- microorganisms-1269836-supplementary.pdf
